# Supplementary material for: Mass Spectrometric Evaluation of β-Cyclodextrins as Potential Hosts for Titanocene Dichloride
Source: Int J Mol Sci. 2021 Sep 10;22(18):9789. doi: 10.3390/ijms22189789 (PMC8467183; doi:10.3390/ijms22189789)
Supplement: Supplementary file 1 [file ijms-22-09789-s001.zip]

Archive with 1 entries (1 files):
- ijms-1347633-supplementary.pdf
